# Supplementary material for: Does familial risk for alcohol use disorder predict alcohol hangover?
Source: Psychopharmacology (Berl). 2017 Mar 16;234(12):1795–802. doi: 10.1007/s00213-017-4585-x (PMC5486944; doi:10.1007/s00213-017-4585-x)
Supplement: Supplementary file 1 — (XLSX 39 kb). [file 213_2017_4585_MOESM1_ESM.xlsx]

## Sheet: Sheet1
REF	Timestamp	Sex	Age	Height_cm	Weight_kg	BMI	Ac_grades	Age_1st_intox	HSS	freq_mthly	Usual_drinks	Usual_hours	eBACU15zero	Log_eBACU15z	Most_drinks	Most_hours	eBACM15zero	freq_yearly	log_freq_yearly	MSMAST	FSMAST	FHP5
5	2014-03-19	Female	25	163	67	25.2174	65		0	2	1	2	0	0	2	2	0.00471805	24	1.38021	1	0	0
8	2014-03-19	Female	22	155	55	22.8928	75	15	19	4	3	3	0.0274295	0.011752	9	5	0.163192	48	1.68124	0	0	0
9	2014-03-19	Male	27	178	72	22.7244	55	17	4	4	3	4	0	0	5	6	0	48	1.68124	0	9	2
12	2014-03-19	Female	22	160	65	25.3906	65	16	18	2	8	6	0.0681744	0.0286422	8	5	0.0851744	24	1.38021	2	12	2
16	2014-03-19	Male	22	173	75	25.0593	65	17	2	28	2	2	0	0	10	6	0.0391232	336	2.52634	0	1	0
20	2014-03-19	Female	19	168	54	19.1327	65	15	1	4	3	4	0.0125525	0.00541755	6	6	0.0634418	48	1.68124	0	0	0
22	2014-03-19	Male	24	178	90	28.4055	75	14	10	3	2	3	0	0	15	12	0	36	1.5563	0	8	2
23	2014-03-19	Female	23	168	56	19.8413	75	14	38	2	4	5	0.0177402	0.00763692	6	5	0.071829	24	1.38021	7	1	2
24	2014-03-19	Male	22	180	70	21.6049	55	14	15	16	8	5	0.0275455	0.0118011	18	13	0.0322273	192	2.2833	0	0	0
25	2014-03-19	Female	20	178	62	19.5682	65	16	14	3	4	5	0.00338129	0.001466	7	5	0.0735951	36	1.5563	0	0	0
28	2014-03-19	Male	21	188	88	24.8981	55	15	14	4	5	3	0.00860095	0.00371937	6	4	0.00352114	48	1.68124	0	0	0
29	2014-03-19	Male	18	188	75	21.22	55	16	12	12	10	4	0.0612426	0.0258147	13	4	0.100015	144	2.15836	0	0	0
31	2014-03-19	Female	20	178	77	24.3025	65	18	5	3	5	6	0	0	4	3	0.0125975	36	1.5563	0	0	0
42	2014-03-19	Male	20	183	63	18.8121	65	15	18	2	5	6	0	0	5	6	0	24	1.38021	0	1	0
48	2014-03-19	Female		165	76	27.9155	75	14	4	16	2	4	0	0	8	6	0.0317643	192	2.2833	0	0	0
49	2014-03-19	Female	21	168	57	20.1956	75	13	11	8	10	5	0.17887	0.0714659	12	6	0.22049	96	1.98227	0	0	0
53	2014-03-19	Male	23	188	76	21.5029	75	16	6	8	2	2	0	0	9	5	0.0304623	96	1.98227	0	0	0
57	2014-03-19	Male	21	173	64	21.3839	55	18	9	4	2	2	-0.00309276	-0.00134525	5	3	0.0262681	48	1.68124	0	0	0
60	2014-03-19	Male	18	173	80	26.7299	65	15	20	20	4	5	0	0	16	11	0.0316581	240	2.38021	7	1	2
61	2014-03-19	Female	25	173	80	26.7299	75	18	0	4	2	3	0	0	2	3	0	48	1.68124	0	0	0
63	2014-03-19	Female	19	170	54	18.6851	55		0	8	1	2	0	0	3	3	0.0295525	96	1.98227	0	0	0
66	2014-03-19	Female	20	157	52	21.0962	65	14	25	4	3	3	0.0340792	0.0145538	10	4	0.23441	48	1.68124	0	0	0
67	2014-03-19	Female	20	168	67	23.7387	55	15	22	20	4	6	0	0	10	7	0.0875031	240	2.38021	0	1	0
72	2014-03-19	Female	25	163	65	24.4646	75	15	15	2	2	3	0	0	2	3	0	24	1.38021	0	0	0
73	2014-03-19	Male	24	183	80	23.8884	65	15	13	16	2	2	0	0	12	7	0.0352305	192	2.2833	0	10	2
74	2014-03-19	Female	21	173	53	17.7086	75	18	10	3	9	5	0.177162	0.0708363	9	6	0.160162	36	1.5563	0	0	0
76	2014-03-19	Female		175	64	20.898	75	18	3	12	1	1	0.00356912	0.00154729	3	2	0.0287022	144	2.15836	0	0	0
78	2014-03-19	Male		185	92	26.8809	65	18	22	8	7	6	0	0	10	6	0.0172054	96	1.98227	0	1	0
80	2014-03-19	Male	19	183	70	20.9024	75	15	19	12	5	5	0	0	8	5	0.0256527	144	2.15836	0	0	0
81	2014-03-19	Female	18	175	70	22.8571	55	11	21	2	1	1	0.000983618	0.00042697	1	1	0.000983618	24	1.38021	0	0	0
85	2014-03-19	Male	20	170	70	24.2215	65	16	10	16	5	5	0	0	10	5	0.0641883	192	2.2833	0	1	0
86	2014-03-19	Male	19	185	85	24.8356	55	14	11	12	7	6	0	0	11	5	0.0506491	144	2.15836	0	0	0
88	2014-03-19	Female	20	165	61	22.4059	65	17	14	1	7	6	0.0605168	0.0255175	7	6	0.0605168	12	1.07918	0	0	0
89	2014-03-19	Female	18	173	80	26.7299	55	13	4	8	4	4	0	0	4	3	0.00893802	96	1.98227	0	1	0
90	2014-03-19	Male	21	175	75	24.4898	65	15	14	16	4	5	0	0	10	12	0	192	2.2833	1	1	0
91	2014-03-19	Male	23	180	77	23.7654	75	16	7	3	7	5	0.00840499	0.00363499	7	5	0.00840499	36	1.5563	0	0	0
95	2014-03-19	Female	20	170	74	25.6055	65	15	19	3	4	6	0	0	6	6	0.000972852	36	1.5563	0	0	0
99	2014-03-19	Female	19	160	54	21.0937	65	16	12	2	2	5	0	0	14	7	0.296884	24	1.38021	8	11	2
100	2014-03-19	Female	21	150	67	29.7778	55	13	13	16	4	3	0.0276659	0.0118519	4	5	0	192	2.2833	11	9	2
101	2014-03-19	Male	27	152	67	28.9993	35	16	28	2	1	1	0.000127621	5.54216e-05	2	3	0	24	1.38021	6	11	2
102	2014-03-19	Female	19	163	68	25.5937	65	15	27	3	7	5	0.0528733	0.0223761	7	4	0.0698733	36	1.5563	0	0	0
109	2014-03-19	Male	19	178	82.5	26.0384	55	15	14	4	10	4	0.0621746	0.0261959	14	5	0.0972444	48	1.68124	0	0	0
112	2014-03-19	Female	21	157	55	22.3133	65	18	14	1	2	2	0.0178372	0.0076783	10	6	0.176313	12	1.07918	0	0	0
114	2014-03-19	Male	20	183	79	23.5898	75	18	0	1	6	4	0.00961052	0.00415387	6	4	0.00961052	12	1.07918	0	1	0
118	2014-03-19	Male	23	183	67	20.0066	75	17	10	4	3	3	0	0	6	4	0.0172139	48	1.68124	0	0	0
119	2014-03-19	Female	20	165	68	24.977	65	15	26	1	4	2	0.0429222	0.0182519	4	2	0.0429222	12	1.07918	0	0	0
120	2014-03-19	Male	21	188	84	23.7664	55	17	18	1	4	3	-0.00228063	-0.000991594	4	3	-0.00228063	12	1.07918	0	0	0
121	2014-03-19	Female	22	160	61	23.8281	55	12	13	8	2	2	0.010533	0.00455051	3	2	0.0333508	96	1.98227	1	1	0
123	2014-03-19	Male	22	185	75	21.9138	65	16	10	3	6	5	0	0	10	6	0.029456	36	1.5563	0	1	0
124	2014-03-19	Male	23	183	70	20.9024	65	15	12	4	6	5	-0.00201047	-0.000874014	7	1	0.0798211	48	1.68124	0	0	0
127	2014-03-19	Female	20	175	62	20.2449	75	18	7	4	7	5	0.0735951	0.0308405	12	8	0.147893	48	1.68124	0	0	0
130	2014-03-19	Female	18	188	75	21.22	55	17	12	4	6	3	0.0498582	0.0211307	10	2	0.139366	48	1.68124	0	1	0
131	2014-03-19	Female		168	67	23.7387	65		0	1	1	2	0	0	1	2	0	12	1.07918	1	1	0
133	2014-03-19	Female	18	155	50.8	21.1446	65	15	21	8	13	6	0.314473	0.118752	14	6	0.35097	96	1.98227	4	6	2
136	2014-03-19	Female	19	163	64.2	24.1635	35	18	3	3	1	1	0.00356912	0.00154729	3	1	0.0457022	36	1.5563	1	0	0
141	2014-03-19	Female	21	175	63	20.5714	55	12	16	4	8	6	0.0764337	0.0319873	9	6	0.100452	48	1.68124	0	0	0
145	2014-03-19	Female	21	178	76	23.9869	65	16	13	8	8	5	0.0487643	0.0206779	8	4	0.0657643	96	1.98227	1	1	0
146	2014-03-19	Male	20	170	63.5029	21.9733	75	15	7	2	4	5	0	0	5	5	0	24	1.38021	1	0	0
148	2014-03-19	Female	20	170	58	20.0692	65	16	16	2	7	4	0.107233	0.0442392	8	5	0.117035	24	1.38021	0	1	0
149	2014-03-19	Male	19	180	66	20.3704	65	16	9	12	13	8	0.0534727	0.0226233	12	6	0.0728979	144	2.15836	0	0	0
150	2014-03-19	Female	21	163	72	27.0993	65	14	18	1	5	4	0.0208208	0.00894952	5	4	0.0208208	12	1.07918	1	0	0
152	2014-03-19	Male	21	183	75	22.3954	75	18	0	4	10	5	0.0479741	0.0203506	13	5	0.0878664	48	1.68124	0	1	0
154	2014-03-19	Female	24	180	68	20.9877	55	12	20	8	10	12	-0.0021507	-0.000935042	15	13	0.0948361	96	1.98227	1	1	0
156	2014-03-19	Female	22	163	60	22.5827	75	14	4	4	5	5	0.0319806	0.0136715	6	5	0.0565744	48	1.68124	0	0	0
158	2014-03-19	Female	21	178	59	18.6214	65	17	11	8	4	5	0.0101391	0.00438119	4	5	0.0101391	96	1.98227	0	0	0
160	2014-03-19	Female	18	160	63.5029	24.8058	55	18	12	3	5	4	0.0382161	0.0162878	5	4	0.0382161	36	1.5563	0	0	0
161	2014-03-19	Female	18	155	72	29.9688	55		2	4	3	5	0	0	4	5	0	48	1.68124	0	0	0
162	2014-03-19	Female	19	165	76	27.9155	65	17	10	4	2	2	-0.00202796	-0.000881624	9	5	0.0666462	48	1.68124	0	1	0
163	2014-03-19	Female	19	163	57	21.4536	55	16	8	4	2	3	-0.00179396	-0.000779807	4	4	0.032104	48	1.68124	0	0	0
164	2014-03-19	Female	20	175	62	20.2449	75	18	4	8	6	5	0.0497975	0.0211056	6	5	0.0497975	96	1.98227	0	1	0
166	2014-03-19	Male	22	193	80	21.4771	55		0	1	3	4	0	0	3	4	0	12	1.07918	0	0	0
168	2014-03-19	Male	21	180	60	18.5185	55	17	9	4	4	3	0.0109737	0.00473986	7	5	0.023454	48	1.68124	6	0	2
170	2014-03-19	Female	19	163	54	20.3244	75	17	1	2	6	7	0.0464418	0.0197151	6	6	0.0634418	24	1.38021	1	0	0
171	2014-03-19	Male	20	175	70	22.8571	55	16	7	20	5	3	0.0214051	0.00919804	18	12	0.0566585	240	2.38021	0	0	0
172	2014-03-19	Female	19	170	65	22.4913	75		2	1	1	1	0.00309947	0.001344	3	5	0	12	1.07918	0	0	0
175	2014-03-19	Female	20	168	66	23.3844	65	14	19	16	12	5	0.172926	0.0692705	18	6	0.305806	192	2.2833	0	6	2
176	2014-03-19	Male		180	78	24.0741	65	15	0	2	2	2	0	0	2	2	0	24	1.38021	0	0	0
178	2014-03-19	Male	20	178	65	20.5151	75	14	12	4	10	6	0.0467854	0.0198577	15	8	0.0871781	48	1.68124	0	0	0
179	2014-03-19	Female	20	170	56	19.3772	75	17	9	1	6	5	0.071829	0.0301255	6	5	0.071829	12	1.07918	0	0	0
186	2014-03-19	Female	27	165	65	23.8751	75	17	14	2	2	3	0	0	2	3	0	24	1.38021	0	0	0
187	2014-03-19	Male	20	183	74	22.0968	75	13	22	16	5	2	0.032983	0.0140932	12	7	0.0417591	192	2.2833	0	1	0
189	2014-03-19	Female	27	163	56	21.0772	65	13	10	4	3	4	0.00839297	0.00362981	7	3	0.133596	48	1.68124	10	0	2
190	2014-03-19	Female	21	155	52	21.6441	65		0	4	1	2	0	0	1	2	0	48	1.68124	0	0	0
191	2014-03-19	Female	21	163	54	20.3244	65	15	11	20	2	4	0	0	8	8	0.08862	240	2.38021	1	0	0
193	2014-03-19	Female	23	165	79	29.0174	65	15	13	4	7	4	0.041348	0.0175959	7	4	0.041348	48	1.68124	0	0	0
196	2014-03-19	Male	18	180	88	27.1605	55	17	13	8	9	5	0.0277606	0.011892	11	4	0.0698185	96	1.98227	0	1	0
198	2014-03-19	Male	20	173	74	24.7252	65	15	12	12	2	3	0	0	12	5	0.0855485	144	2.15836	1	0	0
199	2014-03-19	Male	24	183	70	20.9024	75	17	12	12	7	5	0.0118211	0.00510374	10	8	0.00231589	144	2.15836	0	0	0
202	2014-03-19	Male	19	183	64	19.1108	55	16	16	12	12	4	0.107399	0.0443042	14	5	0.119632	144	2.15836	0	0	0
203	2014-03-19	Female	22	168	68	24.093	75	18	2	3	1	2	0	0	2	4	0	36	1.5563	0	0	0
207	2014-03-19	Female	24	157	54	21.9076	55	14	12	8	3	2	0.0465525	0.019761	3	2	0.0465525	96	1.98227	0	0	0
210	2014-03-19	Female	20	155	44	18.3143	65	15	14	12	4	6	0.043279	0.0184005	8	7	0.183199	144	2.15836	0	0	0
213	2014-03-19	Male	20	175	66	21.551	55	12	18	8	6	4	0.021954	0.00943135	8	6	0.0179387	96	1.98227	4	5	2
214	2014-03-19	Male	21	175	66	21.551	55	15	34	8	13	7	0.0759003	0.031772	18	10	0.099862	96	1.98227	0	1	0
217	2014-03-19	Male	19	188	65	18.3907	65	16	12	4	8	4	0.0447167	0.0189985	12	5	0.0840751	48	1.68124	0	0	0
224	2014-03-19	Male	20	180	57	17.5926	35	15	30	20	6	5	0.0112359	0.00485247	10	5	0.0753931	240	2.38021	0	9	2
226	2014-03-19	Female		175	77	25.1429	75	15	5	2	1	1	-0.0014449	-0.000627965	2	3	0	24	1.38021	0	5	2
227	2014-03-19	Female	20	170	60	20.7612	55	16	6	8	7	5	0.0815914	0.0340632	8	5	0.107043	96	1.98227	0	0	0
229	2014-03-19	Female	21	157	60	24.3418	75	15	20	3	2	2	0.0116341	0.00502347	5	5	0.0319806	36	1.5563	10	0	2
230	2014-03-19	Female	20	168	80	28.3447	75	15	11	8	12	4	0.122843	0.0503192	18	12	0.096069	96	1.98227	1	1	0
232	2014-03-19	Female	20	168	50	17.7154	55	15	10	12	2	1	0.0424754	0.0180658	10	3	0.26934	144	2.15836	0	0	0
233	2014-03-19	Female	22	157	57	23.1247	75	16	34	4	8	8	0.0713375	0.0299263	8	8	0.0713375	48	1.68124	0	1	0
235	2014-03-19	Female	18	170	60	20.7612	75	16	4	8	6	6	0.0395744	0.0168556	8	9	0.0390427	96	1.98227	0	0	0
237	2014-03-19	Female	19	155	46	19.1467	55	14	34	2	6	3	0.157601	0.063559	12	8	0.306809	24	1.38021	0	0	0
239	2014-03-20	Female	19	157	56	22.719	65	18	0	2	3	3	0.025393	0.0108903	3	3	0.025393	24	1.38021	0	0	0
244	2014-03-20	Female	19	155	69	28.7201	65	18	3	1	4	3	0.0242377	0.0104008	4	3	0.0242377	12	1.07918	0	1	0
246	2014-03-20	Female	19	152	50	21.6413	65	16	25	4	5	4	0.0847957	0.0353479	7	6	0.115927	48	1.68124	0	0	0
247	2014-03-20	Female	29	170	76	26.2976	65	14	31	24	5	3	0.0307252	0.0131429	10	5	0.0848061	288	2.45939	6	11	2
249	2014-03-20	Female	18	163	55	20.7008	65		1	2	1	1	0.00869782	0.00376108	1	1	0.00869782	24	1.38021	0	1	0
250	2014-03-20	Male	20	193	95	25.504	55	17	13	4	3	3	0	0	8	2	0.0555784	48	1.68124	0	0	0
251	2014-03-20	Female	18	163	79	29.7339	75	16	14	4	4	3	0.010121	0.00437338	7	3	0.058348	48	1.68124	0	0	0
253	2014-03-20	Female	19	168	70	24.8016	65	15	5	12	6	5	0.0271559	0.0116364	11	7	0.0950586	144	2.15836	0	0	0
254	2014-03-20	Female	20	160	49	19.1406	65	14	29	2	6	4	0.122537	0.0502006	10	5	0.244937	24	1.38021	0	5	2
257	2014-03-20	Male	19	183	70	20.9024	65	18	1	1	7	4	0.0288211	0.0123399	7	4	0.0288211	12	1.07918	0	1	0
260	2014-03-20	Female	21	160	70	27.3437	45	14	20	16	4	4	0.00560972	0.00242946	15	8	0.165808	192	2.2833	2	11	2
261	2014-03-20	Female	20	168	65	23.03	75	17	28	3	6	5	0.0405387	0.0172583	10	5	0.131323	36	1.5563	1	5	2
262	2014-03-20	Male	20	188	64	18.1077	45	16	8	4	1	1	-0.0027688	-0.00120414	9	6	0.0260808	48	1.68124	0	0	0
264	2014-03-20	Female	20	168	70	24.8016	65	14	16	4	11	5	0.129059	0.0527165	10	5	0.108014	48	1.68124	0	0	0
266	2014-03-20	Female	18	175	55	17.9592	45	14	10	12	8	6	0.116617	0.0479042	11	5	0.223994	144	2.15836	0	0	0
268	2014-03-21	Female		173	78	26.0617	75	18	3	2	2	3	0	0	2	3	0	24	1.38021	2	9	2
271	2014-03-21	Female	18	152	45	19.4771	65		2	2	1	1	0.0172078	0.0074097	1	1	0.0172078	24	1.38021	1	0	0
272	2014-03-21	Female	19	170	71	24.5675	65	16	9	8	3	4	0	0	4	4	0.00403568	96	1.98227	0	0	0
274	2014-03-21	Male	26	173	75	25.0593	65	13	3	4	2	3	0	0	4	5	0	48	1.68124	0	0	0
275	2014-03-21	Male	28	190	106	29.3629	75	15	31	3	7	5	0	0	8	8	0	36	1.5563	1	0	0
276	2014-03-21	Female	22	163	51.2	19.2706	65	18	3	3	2	2	0.0238115	0.01022	3	2	0.0534945	36	1.5563	1	0	0
277	2014-03-21	Male	20	180	75	23.1481	75	18	11	4	1	2	0	0	8	6	0.00625463	48	1.68124	0	0	0
278	2014-03-21	Female	18	160	63	24.6094	65	16	12	2	8	4	0.110434	0.0454926	9	4	0.134452	24	1.38021	0	0	0
280	2014-03-22	Male	20	178	63.5	20.0417	65	15	12	3	3	4	0	0	6	4	0.0221408	36	1.5563	7	2	2
283	2014-03-23	Female		163	55	20.7008	55	14	5	12	1	2	0	0	3	3	0.0274295	144	2.15836	0	0	0
284	2014-03-23	Male	20	175	65	21.2245	55	16	16	8	6	6	0	0	10	7	0.0323275	96	1.98227	0	0	0
287	2014-03-23	Male	23	190	76	21.0526	55	17	3	8	9	5	0.0291732	0.0124885	10	6	0.0248592	96	1.98227	0	0	0
288	2014-03-24	Female	19	165	57	20.9366	65	17	14	8	6	5	0.0677828	0.0284829	12	7	0.20349	96	1.98227	0	0	0
289	2014-03-24	Female	20	165	66	24.2424	75	15	17	1	3	2	0.0258747	0.0110943	18	10	0.237806	12	1.07918	0	0	0
290	2014-03-25	Female	26	168	59	20.9042	65	15	17	4	3	4	0.00275598	0.00119526	6	5	0.0601639	48	1.68124	0	0	0
291	2014-03-24	Female	20	168	56	19.8413	55	17	6	8	5	4	0.0615481	0.0259397	10	4	0.202941	96	1.98227	0	1	0
292	2014-03-24	Male	21	183	92	27.4717	75	16	15	3	10	4	0.0527387	0.0223206	10	4	0.0527387	36	1.5563	0	0	0
293	2014-03-25	Female		157	60	24.3418	65	16	14	24	5	3	0.0659806	0.0277493	9	4	0.14994	288	2.45939	7	2	2
294	2014-03-26	Female	21	175	67	21.8776	65	18	10	8	6	4	0.051903	0.0219757	15	5	0.23823	96	1.98227	0	0	0
295	2014-03-31	Male	21	180	75	23.1481	55	17	4	8	5	3	0.0166591	0.00717537	9	2	0.0877865	96	1.98227	0	1	0
297	2014-03-31	Female	21	175	63	20.5714	65	17	15	3	6	4	0.0635966	0.0267769	6	3	0.0805966	36	1.5563	0	0	0
298	2014-04-01	Female		173	65	21.7181	65	12	27	12	4	4	0.0143428	0.00618474	17	9	0.237937	144	2.15836	0	1	0
299	2014-04-04	Female	21	163	53	19.9481	75	15	16	2	3	2	0.0487672	0.0206791	3	3	0.0317672	24	1.38021	0	1	0
