# Supplementary material for: Does familial risk for alcohol use disorder predict alcohol hangover?
Source: Psychopharmacology (Berl). 2017 Mar 16;234(12):1795–802. doi: 10.1007/s00213-017-4585-x (PMC5486944; doi:10.1007/s00213-017-4585-x)
Supplement: Supplementary file 2 — (XLSX 35 kb). [file 213_2017_4585_MOESM2_ESM.xlsx]

## Sheet: Sheet1
Ref	Diagnosed	Sex_1F	Age	Ethnicorigin	Height_cm	Weight_KG	BMI	HO_Sleep	HO_Epworth	HO_AHS	HO_Units	Usual_units	log_Usual_Units	HO_eBAC	Log_HOeBAC	HO_BAL	FSMAST	MSMAST	FHP4	HO_Stomach.Ache	HO_Dizziness	HO_Hangover	HO_Heart.Racing	HO_Thirsty	HO_Tired	HO_Headache	HO_Loss.appetite	HO_Nausea
51	n	1	20	Asian	162	53.8	20.4999	4	17	38	14	34.5	1.53782	0.234178	-0.630454	0	8	0	2	1	5	6	2	6	7	4	1	6
57	n	2	19	White	200	77.2	19.3	7.5	11	30	9	8	0.90309	0.0731635	-1.13571	0	1	0	0	4	3	3	3	2	5	3	5	2
60	n	1	19	White	167	52	18.6453	7	8	28	7	8	0.90309	1.00014	5.89616e-05	0	1	5	2	1	5	3	4	5	5	2	1	2
61	n	1	19	White	159	60.5	23.931	7	2	23	12.5	9.5	0.977724	0.142393	-0.846513	0	1	0	0	1	2	3	1	4	4	6	1	1
63	n	1	18	White	164	61.4	22.8287	3	9	32	8	8.5	0.929419	0.0756402	-1.12125	0	0	0	0	2	1	5	3	3	7	6	4	1
64	n	1	18	White	163	57.9	21.7923	7	6	29	8	5	0.69897	0.072229	-1.14129	0	0	1	0	1	3	5	2	7	4	2	3	2
66	n	2	20	Black	183	79.4	23.7093	5	8	31	25	81	1.90849	0.237543	-0.624259	0	0	0	0	1	5	5	1	5	5	3	1	5
68	n	1	21	Asian	162	55	20.9572	5.5	14	51	12	5	0.69897	0.205235	-0.687748	0	1	1	0	6	3	7	5	6	6	7	5	6
69	n	1	18	White	171	58.4	19.972	7	7	29	7.5	3	0.477121	0.112882	-0.947374	0	4	0	2	2	4	4	1	5	5	5	1	2
73	n	1	18	White	154	49.1	20.7033	8	11	50	4	27	1.43136	0.0443527	-1.35308	0	0	0	0	5	7	4	5	7	6	7	6	3
74	n	1	18	White	166	70.1	25.4391	7	7	24	6	15	1.17609	0.0797962	-1.09802	0	0	1	0	1	1	5	1	3	5	5	2	1
77	n	2	19	White	179	65.8	20.5362	5	7	22	17.5	40	1.60206	0.197468	-0.704503	0	0	4	2	2	1	2	1	5	5	1	3	2
80	n	1	18	White	159	61.8	24.4452	6	12	22	4.5	7	0.845098	0.0423591	-1.37305	0	6	0	2	1	1	2	1	5	6	1	1	4
82	n	1	18	White	165	63.8	23.4343	3	7	40	12	13.5	1.13033	0.193397	-0.713551	0	0	0	0	2	5	5	1	7	7	6	1	6
84	n	2	18	White	182	63.3	19.11	5	6	35	13	23	1.36173	0.1414	-0.849551	0	1	0	0	2	6	4	3	5	6	2	4	3
87	n	2	19	White	198	102.1	26.0433	5	6	23	23	17.5	1.24304	0.107208	-0.969771	0	5	2	2	2	4	3	3	2	4	1	3	1
89	n	1	18	White	177	91.4	29.1742	5	6	29	7	8	0.90309	0.0513057	-1.28983	0	0	0	0	1	1	4	2	5	6	2	6	2
95	n	1	19	White	174	76.4	25.2345	8	14	41	11.5	8.5	0.929419	0.108261	-0.965529	0	0	1	0	4	5	5	4	6	7	4	3	3
99	n	1	21	White	164	66.9	24.8736	6	9	36	13	13	1.11394	0.168426	-0.77359	0	1	5	2	1	3	5	3	6	6	4	4	4
103	n	2	19	White	170	70.8	24.4983	7.5	8	29	22.5	25	1.39794	0.27406	-0.562154	0	0	0	0	1	2	4	2	3	6	5	5	1
105	n	2	19	White	195	78.9	20.7495	5.5	4	22	24.5	48.25	1.6835	0.211106	-0.6755	0	0	0	0	1	1	4	1	6	6	1	1	1
110	n	2	20	White	195	88.1	23.169	6	4	20	26	25.5	1.40654	0.161129	-0.792827	0	1	0	0	1	5	1	4	1	1	1	2	4
116	n	2	21	White	148	50.5	23.0551	5	6	27	11.5	14.5	1.16137	0.172291	-0.763736	0	0	4	2	2	4	4	1	5	6	2	1	2
117	n	1	19	White	161	68.2	26.3107	5	12	26	15.5	20.5	1.31175	0.256313	-0.59123	0	10	4	2	1	5	3	5	2	2	1	4	3
119	n	1	18	White	161	64.4	24.8447	5	10	46	14	9	0.954243	0.214265	-0.669048	0	0	0	0	5	6	5	4	6	5	4	5	6
121	n	1	18	White	175	63.6	20.7673	5	9	24	17.5	24.5	1.38917	0.253909	-0.595322	0	0	0	0	1	2	3	3	4	4	1	4	2
130	n	1	19	White	168	52.5	18.6012	5	5	46	29	10	1	0.508279	-0.293898	0	8	0	2	1	6	5	5	4	7	5	7	6
133	n	1	23	Mixed	166	58.6	21.2658	7	3	22	10.5	6	0.778151	0.110095	-0.958231	0	6	0	2	1	2	4	1	4	4	3	2	1
148	n	1	19	White	165	63	23.1405	8	2	31	5.5	5	0.69897	0.0661141	-1.17971	0	0	0	0	1	6	3	6	2	1	6	2	4
152	n	1	19	White	170	74.7	25.8478	5	0	30	10	7	0.845098	0.156037	-0.806771	0	0	0	0	1	6	5	1	5	6	1	1	4
172	n	2	20	White	181	84	25.6402	9	11	22	7.5	15	1.17609	0.0273006	-1.56383	0	0	0	0	4	1	3	1	5	1	1	5	1
178	n	1	23	White	194	73.6	19.5557	5.5	2	19	8	12.5	1.09691	0.0724812	-1.13977	0	2	4	2	1	1	3	1	4	5	2	1	1
1001	n	1	19	White	168	60.2	21.3294	7	7	23	1	4	0.60206	0.011203	-1.95067	0	2	4	2	3	1	1	4	5	6	1	1	1
1003	n	1	20	Black	172	79.1	26.7374	6	9	16	1.5	3.75	0.574031	0.00959173	-2.0181	0	0	0	0	1	2	1	1	1	6	2	1	1
1010	n	1	19	White	168	60.3	21.3648	7	3	12	5	8.5	0.929419	0.0644455	-1.19081	0	0	0	0	1	1	1	1	2	2	1	2	1
1011	n	1	18	White	156	56.4	23.1755	8	7	22	5.5	5.5	0.740363	0.0783826	-1.10578	0	0	0	0	1	1	2	1	6	6	2	2	1
1013	n	1	19	White	168	72.8	25.7937	5	7	34	9.5	15	1.17609	0.116473	-0.933776	0	0	1	0	2	6	3	7	2	3	1	6	4
1014	n	1	18	White	167	61.1	21.9083	7	6	17	2	1	0	0.00542566	-2.26555	0	0	0	0	2	1	1	1	3	5	2	1	1
1017	n	2	21	White	189	84.8	23.7395	7	8	15	7.5	20	1.30103	0.0733974	-1.13432	0	1	0	0	1	1	1	1	4	4	1	1	1
1021	n	1	19	White	174	67.6	22.3279	7	7	29	8.5	7	0.845098	0.0689125	-1.1617	0	0	0	0	3	2	4	1	5	5	5	1	3
1022	n	1	18	White	167	69.4	24.8844	7	5	21	7	9.5	0.977724	0.0556298	-1.25469	0	0	0	0	2	1	1	2	5	5	3	1	1
1023	n	2	20	White	183	79	23.5898	5	12	19	5	6	0.778151	0.0306754	-1.51321	0	4	0	2	1	1	3	1	4	6	1	1	1
1024	n	1	19	White	168	54	19.1327	6	9	37	15	25	1.39794	0.226047	-0.645802	0	8	4	2	5	7	3	6	1	1	6	3	5
1025	n	1	19	White	175	57.1	18.6449	6	1	24	5	12.5	1.09691	0.0625292	-1.20392	0	1	0	0	1	2	1	1	4	6	4	4	1
1037	n	1	20	Asian	160	72.3	28.2422	0	7	18	16.5	5	0.69897	0.29159	-0.535228	0	1	1	0	1	3	1	6	1	1	3	1	1
1051	n	2	18	White	177	60.3	19.2473	7	10	33	11	4	0.60206	0.0791579	-1.10151	0	0	0	0	2	3	5	2	6	4	3	4	4
1059	n	1	19	White	170	68.5	23.7024	7.5	8	22	3	13.5	1.13033	0.0216224	-1.6651	0	2	4	2	3	3	2	4	1	1	2	4	2
1061	n	1	19	White	165	76.5	28.0992	3.5	9	39	10	8	0.90309	0.128584	-0.890811	0	2	4	2	4	2	5	1	6	6	5	6	4
1068	n	1	19	White	170	59.8	20.692	8	5	10	5	1	0	0.0635097	-1.19716	0	0	0	0	1	1	1	1	1	2	1	1	1
